# Supplementary material for: Exploring Functional Polymers in the Synthesis of Luminescent ZnO Quantum Dots for the Detection of Cr6+, Fe2+, and Cu2+
Source: Polymers (Basel). 2024 Feb 3;16(3):429. doi: 10.3390/polym16030429 (PMC10857132; doi:10.3390/polym16030429)
Supplement: Supplementary file 1 [file polymers-16-00429-s001.zip]

Archive with 1 entries (1 files):
- polymers-2851918-supplementary.pdf
